# Supplementary material for: Experiences of Loneliness Across the Lifespan: A Systematic Review and Thematic Synthesis of Qualitative Studies
Source: Int J Qual Stud Health Well-being. 2023 Jun 16;18(1):2223868. doi: 10.1080/17482631.2023.2223868 (PMC10281437; doi:10.1080/17482631.2023.2223868)
Supplement: Supplemental Material [file ZQHW_A_2223868_SM4499.zip]

Archive with 3 entries (2 files):
- Supplementary files/
- Supplementary files/Additional File 1 PRESS Checklist_clean.docx
- Supplementary files/Additional File 2 MEDLINE Search Strategy.docx
